# Supplementary material for: Theoretical Evaluation of Multi-Breed Genomic Prediction in Chinese Indigenous Cattle
Source: Animals (Basel). 2019 Oct 11;9(10):789. doi: 10.3390/ani9100789 (PMC6827096; doi:10.3390/ani9100789)
Supplement: Supplementary file 1 [file animals-09-00789-s001.zip]

Archive with 2 entries (2 files):
- animals-572958-SI.pdf
- Supplementary S1 Basic information for Samples.xlsx
